# Supplementary material for: How Is Intelligence Test Performance Associated with Creative Achievement? A Meta-Analysis
Source: J Intell. 2021 May 21;9(2):28. doi: 10.3390/jintelligence9020028 (PMC8162535; doi:10.3390/jintelligence9020028)
Supplement: Supplementary file 1 [file jintelligence-09-00028-s001.zip]

Archive with 1 entries (1 files):
- jintelligence-1003565-supplementary.pdf
